# Supplementary material for: Effect of acute citalopram on self-referential emotional processing and social cognition in healthy volunteers
Source: BJPsych Open. 2020 Oct 19;6(6):e124. doi: 10.1192/bjo.2020.107 (PMC7576669; doi:10.1192/bjo.2020.107)
Supplement: Supplementary file 1 [file bjosup.zip]

Archive with 2 entries (2 files):
- S2056472420001076sup001.docx
- S2056472420001076sup002.zip
